# Supplementary material for: The relationship between cytokine and neutrophil gene network distinguishes SARS-CoV-2–infected patients by sex and age
Source: JCI Insight. 2021 May 24;6(10):e147535. doi: 10.1172/jci.insight.147535 (PMC8262322; doi:10.1172/jci.insight.147535)
Supplement: Supplemental Tables 1-16 [file jciinsight-6-147535-s231.xlsx]

## Sheet: README
Supplementary Material_Tables S1-S13
Table S1. SARS-CoV2 and Negative SARS-CoV-2 samples used for gene expression analyses.
Table S2. Descriptive analysis for SARS-CoV2 and Negative SARS-CoV-2 samples (GSE152075) included in the study.
Table S3. Number (n) and percentage (%) of differentially expressed genes in each group (GSE152075).
Table S4. Top-10 Biological Process terms associated with up-regulated genes in each group (GSE152075).
Table S5. Top-10 Biological Process terms associated with down-regulated genes in each group (GSE152075).
Table S6. Differentially expressed genes enriching the term "Cytokine-mediated signaling pathway" (GO:0019221).
Table S7. Differentially expressed genes enriching the term "Neutrophil mediated immunity" (GO:0002446).
Table S8. LOG Fold Change of 470 genes from "Cytokine-mediated signaling pathway" (GO:0019221)
Table S9. LOG Fold Change of 150 genes from "Neutrophil-mediated immunity" (GO:0002446)
Table S10. CMSP genes deregulated in total leukocytes of COVID-19 patients (GSE157103).
Table S11. NMI genes deregulated in total leukocytes of COVID-19 patients (GSE157103).
Table S12. Official name and function of genes associated with cytokine-mediated signaling pathway.
Table S13. Official name and function of genes associated with neutrophil-mediated immunity.
Table S14. CMSP genes and NMI genes exclusively dysregulated in a single group.
Table S15. Interferome associated with cytokine-mediated signaling pathway genes.
Table S16. Interferome associated with neutrophil mediated immunity genes.

## Sheet: Table S1
Supplementary Table S1. SARS-CoV2 and Negative SARS-CoV-2 samples used for gene expression analysis.
	SARS-CoV-2		Negative SARS-CoV-2
Datasets	Number of samples	Mean age	Number of samples	Mean age
Female (Swab - GSE152075)	201	56	30	43
Female (Swab - GSE156063)	47	47	55	56
Female (Total Leukocyte - GSE157103)	38	59	13	59
Male (Swab - GSE152075)	176	55	24	51
Male (Swab - GSE156063)	43	46	45	58
Male (Total Leukocyte - GSE157103 )	62	61	12	64
Young (Swab - GSE152075)	241	42	39	37
Young (Swab - GSE156063)	59	38	51	44
Young (Total Leukocyte - GSE157103)	43	45	9	46
Elderly (Swab - GSE152075)	172	74	15	70
Elderly (Swab - GSE156063)	24	67	48	71
Elderly (Total Leukocyte - GSE157103)	56	72	16	71
High Load (Swab - GSE152075)	110	52	54*	46*
Low Load (Swab - GSE152075)	99	57	54*	46*
ICU (Total Leukocyte - GSE157103)	50	62	15	64
Non-ICU (Total Leukocyte - GSE157103)	50	58	10	57
*High Load and Low Load Group were compared with all Negative SARS-CoV-2 samples from GSE152075 dataset.

## Sheet: Table S2
Supplementary Table S2. Descriptive analysis for SARS-CoV2 and Negative SARS-CoV-2 samples (GSE152075) included in the study.
Variable	Sex (GSE152075)
	Female				Male				Total
	Age (n [%])			p value	Age (n [%])			p value	Age (n [%])			p value
	Young	Elderly	Total		Young	Elderly	Total		Young	Elderly	Total
Low Load	23 [46%]	27 [54%]	50 [100%]		28 [62,2%]	17 [37,8%]	45 [100%]		52 [52,5%]	47 [47,5%]	99 [100%]
Medium Load	62 [62,6%]	37 [37,4%]	99 [100%]	0,153	49 [54,4%]	41 [45,6%]	90 [100%]	0,529	121 [58,7%]	85 [41,3%]	206 [100%]	0,313
High Load	29 [55,8%]	23 [44,2%]	52 [100%]		26 [63,4%]	15 [36,6%}	41 [100%]		68 [63%]	40 [37%]	108 [100%]
Total	114 [56,7%]	87 [43,3%]	201 [100%]		103 [58,5%]	73 [41,5%]	176 [100%]		241 [58%]	172 [%]	413 [100%]
Group
Control	22 [73,3%]	8 [26,7%]	30 [100%]		17 [70,8%]	7 [29,2%]	24 [100%]		39 [72%]	15 [27,8%]	54 [100%]
Covid	114 [56,7%]	87 [43,3%]	201 [100%]	0,084	103 [58,5%]	73 [41,5%]	176 [100%]	0,248	241 [58,4%]	172 [41,6%]	413 [100%]	0,050
Total	136 [58%]	95 [41,1%]	231 [100%]		120 [100%]	80 [100%]	200 [100%]		180 [100%]	187 [100%]	467 [100%]

## Sheet: Table S3
Supplementary Table S3. Number (n) and percentage (%) of diffrentially expressed genes of each group (GSE152075).
	Up-regulated (n)	Down-regulated (n)
Male SC2 vs. Male Neg. SC2	439	945
Female SC2 vs. Female Neg. SC2	1121	2131
Elderly SC2 vs. Elderly Neg. SC2	194	958
Young SC2 vs. Young Neg. SC2	948	1590
High Load SC2 vs. Neg. SC2	1544	1085
Low Load SC2 vs. Neg. SC2	367	3943

## Sheet: Table S4
Supplementary Table S4. Top-10 Biological Process terms associated with upregulated genes detected in each group (GSE152075).
	LowLoad		HighLoad		Female		Male		Elderly		Young
GO Term	Combined Score	adj p value	Combined Score	adj p value	Combined Score	adj p value	Combined Score	adj p value	Combined Score	adj p value	Combined Score	adj p value
Cytokine-mediated signaling pathway	145.316	4.74533e-13	108.756	2.30565e-16	60.9236	4.37747e-09	170.142	2.36764e-15	100.965	9.07852e-08	110.126	4.20981e-14
Indolalkylamine catabolic process	139.561	0.0307757	15.8818	0.338212	9.68386	0.750703	108.3	0.0453315	131.448	0.231584	12.833	0.589999
Programmed necrotic cell death	4.65451	1	34.996	0.0281221	20.3704	0.230491	155.689	0.00245673	0	#N/A	27.1821	0.129886
Regulation of nuclease activity	486.002	0.000341816	67.3293	0.018141	106.03	0.0108891	383.189	0.000677043	1091.45	9.24365e-05	134.62	0.00423347
Negative regulation of viral life cycle	329.75	3.89056e-09	281.555	1.08672e-15	180.546	3.32677e-09	472.457	1.39269e-12	571.896	9.63694e-10	338.529	2.5286e-14
Regulation of T cell proliferation	174.897	6.78971e-06	55.1197	7.60324e-05	70.9662	5.73572e-05	130.835	3.6653e-05	151.258	0.00105362	114.282	8.95041e-07
Cellular response to mechanical stimulus	35.9975	0.0847043	15.9146	0.0736803	15.8474	0.147214	42.1734	0.0382917	2.11225	1	31.283	0.0169027
Inflammatory response	84.493	4.46315e-06	35.3685	3.91886e-05	51.5504	3.9771e-06	110.079	4.30572e-08	26.1731	0.0888161	70.3342	1.27695e-07
Positive regulation of cAMP-mediated signaling	165.035	0.0228496	41.2265	0.0508913	66.5921	0.0283788	128.484	0.0359071	384.003	0.00884856	85.5245	0.0146385
Negative regulation of leukocyte mediated cytotoxicity	165.035	0.023176	120.297	0.000532817	188.236	0.000172445	128.484	0.0373628	33.3749	1	149.665	0.00113254
Type I interferon signaling pathway	560.97	2.0285e-13	167.058	3.92748e-11	140.738	2.54091e-08	427.57	2.4386e-12	756.377	4.10195e-12	241.33	9.31311e-12
Positive regulation of T cell apoptotic process	119.981	0.0397983	50.1975	0.0185481	22.2484	0.307328	92.8186	0.0567689	284.075	0.0158593	59.7935	0.0300836
Regulation of cAMP metabolic process	81.8561	0.0744227	7.98061	0.584295	14.0546	0.478632	62.7835	0.100088	198.368	0.0339117	18.7499	0.337875
Regulation of RNA metabolic process	50.9999	0.0404357	2.93809	0.875633	6.24607	0.673228	37.7856	0.0700131	135.266	0.00763726	8.9992	0.44675
Negative regulation of cytokine production	178.934	1.21855e-07	54.7128	1.1519e-05	72.8718	4.20138e-06	91.8364	4.49947e-05	114.577	0.000714906	89.5425	6.50056e-07
Positive regulation of leukocyte chemotaxis	107.782	0.000346916	39.8213	0.000943599	31.6021	0.0111997	79.9042	0.00120987	155.058	0.00103657	83.0449	2.27937e-05
Cellular response to lipopolysaccharide	92.3403	0.000206252	74.4415	8.36444e-07	31.6404	0.00494159	105.357	3.96495e-05	82.7211	0.00716842	63.9324	4.35826e-05
Protein trimerization	7.36301	1	38.193	0.00531944	24.962	0.0654853	30.1023	0.156559	0	#N/A	34.0519	0.0247041
Apoptotic process	1.97115	1	13.041	0.0271656	7.70022	0.234686	20.4061	0.038399	2.99242	1	20.8789	0.0061241
cAMP catabolic process	78.3879	0.201664	51.8372	0.0319124	82.7085	0.0184272	12.6166	0.98181	0	#N/A	105.637	0.00823225
Positive regulation of cytosolic calcium ion concentration	18.9381	0.126403	16.6613	0.0183712	18.5817	0.0241774	18.2306	0.102161	9.9238	1	23.1671	0.00938441
Positive regulation of T cell activation	89.9471	0.000779229	62.3384	2.08044e-05	83.0773	8.99789e-06	112.026	7.51126e-05	89.8711	0.00900895	151.382	1.85095e-08
Tryptophan metabolic process	119.981	0.0407573	13.1175	0.395465	8.05015	0.771437	92.8186	0.0585067	113.834	0.258509	10.7394	0.618778
Regulation of NLRP3 inflammasome complex assembly	235.189	0.0027089	81.4594	0.00255102	130.066	0.000899281	35.9927	0.336428	24.498	1	59.7935	0.0292594
Negative regulation of viral genome replication	448.139	2.43036e-10	306.56	1.19904e-15	199.271	1.90563e-09	478.67	5.61477e-12	618.34	1.84296e-09	338.519	2.47159e-13
Positive regulation of I-kappaB kinase/NF-kappaB signaling	31.1726	0.0172714	19.8321	0.006076	18.5231	0.0189943	21.3205	0.0522877	19.9506	0.276902	28.2738	0.00212237
I-kappaB kinase/NF-kappaB signaling	42.714	0.0379963	18.8977	0.0338838	4.3518	0.773668	31.1092	0.069393	8.12716	1	6.55977	0.501999
Positive regulation of NF-kappaB transcription factor activity	13.9819	0.245647	25.2861	0.00264975	24.5685	0.00936002	9.4032	0.366076	1.67714	1	25.3995	0.00655736
Phospholipase C-activating G-protein coupled receptor signaling pathway	18.1318	0.214741	22.7307	0.00781738	25.8376	0.0116456	12.6038	0.298969	35.397	0.164353	18.7079	0.0403219
Regulation of gene expression	1.53127	1	18.6101	0.00048636	11.2522	0.0235599	4.05562	0.60546	2.80845	1	4.22114	0.442505
DNA cytosine deamination	0	#N/A	73.9939	0.00651199	32.3459	0.195976	10.3404	1	0	#N/A	41.9669	0.115249
T cell activation	19.3521	0.187534	123.911	6.46467e-10	27.9041	0.00978381	20.7883	0.115948	10.2468	1	92.8864	1.09453e-06
N-acetylneuraminate metabolic process	9.72552	1	50.1975	0.0182649	8.05015	0.775916	35.9927	0.337584	24.498	1	29.2003	0.190939
Positive regulation of interferon-gamma production	24.6983	0.224995	98.2166	1.84571e-06	38.0793	0.00994803	17.974	0.289113	0	#N/A	85.7668	8.29563e-05
Cytidine to uridine editing	0	#N/A	42.4117	0.0272257	18.8803	0.358362	6.33416	1	0	#N/A	24.9174	0.235615
Peptidyl-tyrosine autophosphorylation	10.9841	0.660275	18.4575	0.0496658	7.74758	0.536902	2.73026	1	0	#N/A	3.39819	0.970184

## Sheet: Table S5
Supplementary Table S5. Top-10 Biological Process terms associated with downregulated genes detected in each group (GSE152075).
	LowLoad		HighLoad		Female		Male		Elderly		Young
GO Term	Combined Score	adj p value	Combined Score	adj p value	Combined Score	adj p value	Combined Score	adj p value	Combined Score	adj p value	Combined Score	adj p value
SRP-dependent cotranslational protein targeting to membrane	228.591	8.76727e-24	2022	5.79445e-61	619.472	1.56002e-37	501.854	4.72298e-22	501.009	4.90013e-22	1037.65	7.70595e-47
rRNA metabolic process	139.603	6.73991e-21	632.22	1.22061e-38	231.113	1.01072e-24	193.362	8.55077e-16	206.028	1.43861e-16	325.156	2.32293e-28
Skeletal system morphogenesis	19.917	0.0248642	5.92692	0.882572	4.07981	0.837665	7.67395	1	7.65749	1	2.3867	1
Cilium movement	130.885	1.98508e-13	140.591	7.62292e-08	87.098	1.71989e-07	201.826	1.14558e-09	122.717	1.27992e-06	149.126	6.68467e-10
Positive regulation of apoptotic signaling pathway	19.6995	0.00562469	16.0972	0.141313	19.0054	0.0257155	3.08477	1	5.10394	1	2.84516	1
Sterol biosynthetic process	19.0048	0.0215251	3.303	1	5.36533	0.656909	8.39061	1	0.576648	1	4.4549	1
Negative regulation of protein tyrosine kinase activity	25.2855	0.014988	2.039	1	10.5785	0.423035	0.441516	1	29.558	0.20166	2.63438	1
Respiratory electron transport chain	65.6986	1.75147e-09	205.997	1.86027e-13	170.911	1.28767e-15	92.644	6.10808e-07	58.8344	0.000101717	255.512	1.59666e-18
Regulation of autophagy	12.5939	0.0225457	0.37572	1	5.25036	0.480333	2.34395	1	0.415638	1	0.588826	1
Viral transcription	108.736	8.92675e-15	1273.99	9.74634e-50	342.155	2.89181e-27	327.618	1.29872e-18	327.031	1.34578e-18	599.727	1.55077e-35
Nuclear-transcribed mrna catabolic process, nonsense-mediated decay	155.556	1.8667e-19	1406.57	9.20111e-53	423.878	1.30753e-31	385.578	1.3901e-20	307.853	8.36076e-18	699.969	2.90695e-39
Negative regulation of chemokine production	8.38929	0.489315	14.9996	0.693536	9.15664	0.584283	67.5045	0.025432	6.67455	1	47.8544	0.0258209
Morphogenesis of a polarized epithelium	4.23777	0.936023	42.6019	0.212513	14.0382	0.511084	104.52	0.018675	51.2393	0.23693	23.1065	0.449989
Cytoplasmic translation	102.314	1.91906e-11	850.213	5.17832e-29	316.404	3.19976e-20	370.229	2.71103e-15	292.349	4.62565e-13	396.892	1.1321e-20
Gene expression	60.2846	1.37003e-12	253.584	2.27997e-26	126.088	1.66429e-19	73.2194	1.20934e-09	116.089	7.44636e-14	126.043	9.23749e-18
Glutathione derivative biosynthetic process	1.89342	1	11.9914	0.683565	5.45185	0.738092	44.0117	0.0459525	7.0209	1	5.44926	1
Neutrophil mediated immunity	1.00479	1	20.0488	0.00251959	12.2146	0.0241621	0.786663	1	2.52259	1	9.08169	0.133579
Renal absorption	13.8214	0.203581	55.6094	0.0345857	44.5266	0.0154642	6.68712	1	38.2606	0.205854	16.0317	0.482604
Cellular response to oxidative stress	9.86028	0.0993815	34.6043	0.00168924	18.577	0.0154106	10.3293	0.485908	17.1779	0.117769	18.9341	0.0268491
Hydrogen peroxide metabolic process	15.4447	0.103113	63.6089	0.00581359	38.9656	0.0108718	18.0109	0.62939	17.9773	0.57899	32.5977	0.0535473
L-ascorbic acid metabolic process	19.8878	0.121608	58.1339	0.0682505	58.1215	0.0106709	12.6781	1	12.6562	1	56.6181	0.0291657
Positive regulation of mitochondrial membrane potential	13.9986	0.380019	54.5053	0.14914	40.1925	0.101912	65.3551	0.165601	65.2551	0.168918	63.349	0.0477328
Nucleoside triphosphate metabolic process	26.1178	0.0263471	13.13	0.764641	14.8119	0.354596	33.803	0.252984	33.7451	0.240399	63.4974	0.00457505
Cellular macromolecule biosynthetic process	73.4878	1.72704e-14	322.992	3.55083e-30	150.237	1.39074e-21	90.948	4.84861e-11	150.715	3.03186e-16	161.549	1.02108e-20
Mitochondrial translational elongation	94.7538	2.1403e-12	37.877	0.00193506	87.4908	3.96262e-09	5.5562	1	48.7019	0.000624378	51.3906	3.00407e-05
Mitotic cell cycle arrest	17.8264	0.101563	49.0149	0.0497571	14.8119	0.358743	5.84035	1	5.82916	1	25.4886	0.196948

## Sheet: Table S6 
Supplementary Table S6. Differentially expressed genes (LOGFC >1 and adj p value < 0.05) enriching the term "Cytokine-mediated signaling pathway" (GO:0019221)
GSE152075 - Swab
High Load	Low Load	Female	Male	Young	Elderly
ADAR	BIRC3	AIM2	BIRC3	ADAR	BIRC3
AIM2	CASP1	BIRC3	CASP1	AIM2	CASP1
BCL2	CCL4	BTK	CCL2	BIRC3	CCL5
BGN	CCL5	CASP1	CCL4	BTK	CD86
BIRC2	CCR1	CBL	CCL5	CASP1	CXCL10
BIRC3	CCR5	CCL2	CCL8	CBL	CXCL11
BST2	CD86	CCL22	CCR1	CCL2	CXCL9
BTK	CEACAM1	CCL4	CCR5	CCL22	GBP1
CASP1	CXCL10	CCL8	CD40LG	CCL4	GBP2
CBL	CXCL11	CCR1	CD80	CCL5	IFI6
CCL2	CXCL9	CCR5	CD86	CCR1	IFIT1
CCL22	CXCR2	CD36	CEACAM1	CCR2	IFIT2
CCL3	F13A1	CD40LG	CSF1R	CCR5	IFIT3
CCL4	GBP1	CD80	CXCL10	CD300LF	IFITM1
CCL5	GBP2	CD86	CXCL11	CD4	IL10RA
CCL8	IFI6	CEACAM1	CXCL9	CD40LG	MX1
CCND1	IFIT1	CIITA	F13A1	CD80	MX2
CCR1	IFIT2	CSF2RA	FASLG	CD86	OAS1
CCR5	IFIT3	CXCL10	GBP1	CEACAM1	OAS2
CD300LF	IFITM1	CXCL11	GBP2	CIITA	OAS3
CD36	IFITM3	CXCL13	IFI30	CSF1R	OASL
CD4	IL10RA	CXCL9	IFI6	CSF2RB	OPRM1
CD40LG	IL18RAP	CXCR2	IFIT1	CXCL10	RSAD2
CD80	IL2RG	DUOX2	IFIT2	CXCL11	TNFSF13B
CD86	IL7R	F13A1	IFIT3	CXCL12	TRIM5
CEACAM1	IRF8	FASLG	IFITM1	CXCL13	XAF1
CIITA	ITGAX	FCGR1B	IFITM2	CXCL9	ZEB1
CNTF	LMNB1	FLRT2	IFITM3	CXCR2
CSF1	MTAP	GBP1	IL18RAP	DUOX2
CSF1R	MX1	GBP2	IL2RA	F13A1
CSF2RA	MX2	IFI6	IL2RB	FASLG
CXCL10	OAS1	IFIT1	IL2RG	FCGR1A
CXCL11	OAS2	IFIT2	IL7R	FCGR1B
CXCL13	OAS3	IFIT3	IRF8	FLRT2
CXCL6	OASL	IFITM1	MAP2K6	GBP1
CXCL9	OPRM1	IFITM3	MX1	GBP2
CXCR1	POU2F1	IL10RA	MX2	IFI30
DUOX2	RSAD2	IL18RAP	OAS1	IFI6
F13A1	SOD2	IL1RAP	OAS2	IFIT1
FASLG	STAT1	IL1RN	OAS3	IFIT2
FCGR1A	STAT2	IL21R	OASL	IFIT3
FCGR1B	TNFSF13B	IL2RA	OPRM1	IFITM1
FLRT2	TNFSF14	IL2RG	PLVAP	IFITM2
FYN	TRIM22	IL7R	PML	IFITM3
GBP1	TRIM38	INPP5D	RSAD2	IL10RA
GBP2	TRIM5	IRAK3	STAT2	IL18RAP
HGF	XAF1	IRF4	STAT4	IL1B
IFI30	ZEB1	IRF8	TNFSF13B	IL1RAP
IFI35		ISG15	TNFSF14	IL1RN
IFI6		ITGAM	TNFSF15	IL20RB
IFIT1		ITGAX	TRIM21	IL2RA
IFIT2		JAK3	TRIM22	IL2RG
IFIT3		LCP1	TRIM34	IL7R
IFITM1		LMNB1	TRIM5	INPP5D
IFITM2		LRRK2	XAF1	IRAK3
IFITM3		MAP2K6	ZEB1	IRF4
IL10RA		MSN		IRF7
IL12RB1		MTAP		IRF8
IL12RB2		MX1		ISG15
IL15RA		MX2		ITGAX
IL18BP		NR4A3		LCP1
IL18RAP		OAS1		LMNB1
IL1B		OAS2		MAP2K6
IL1RN		OAS3		MSN
IL20RB		OASL		MTAP
IL21R		OPRD1		MX1
IL2RG		OPRM1		MX2
IL7R		PML		NR4A3
INPP5D		RNASEL		OAS1
IRAK2		RSAD2		OAS2
IRAK3		STAT1		OAS3
IRF4		STAT2		OASL
IRF7		STAT4		OPRM1
IRF8		TEC		PML
ISG15		TNFRSF9		RNASEL
ISG20		TNFSF13B		RSAD2
JAK2		TNFSF14		STAT2
LCP1		TRIM21		STAT4
LEPR		TRIM22		TNFRSF9
LMNB1		TRIM25		TNFSF13B
MAP2K6		TRIM34		TNFSF14
MSN		TRIM38		TRIM21
MTAP		TRIM5		TRIM22
MX1		XAF1		TRIM34
MX2		ZEB1		TRIM5
NANOG				XAF1
NR4A3				ZEB1
OAS1
OAS2
OAS3
OASL
OPRM1
PLVAP
PML
POU2F1
PSMB9
RNASEL
RSAD2
SOCS1
SOCS2
ST18
STAT1
STAT2
STAT4
TANK
TEC
TNFRSF9
TNFSF13B
TNFSF14
TNFSF15
TNFSF8
TRIM21
TRIM22
TRIM25
TRIM31
TRIM34
TRIM38
TRIM5
XAF1
ZEB1
ZNF675

## Sheet: Table S7
Supplementary Table S7. Differentially expressed genes (LOGFC < -1 and adj p value < 0.05) enriching the term "Neutrophil-mediated immunity" (GO:0002446)
GSE152075 - Swab
High Load	Low Load	Female	Male	Young	Elderly
ACTR1B	ABCA13	ACAA1	ABCA13	ABCA13	ACTR1B
AGPAT2	ACTR1B	ACTR1B	ACTR1B	ACAA1	AGPAT2
ALDH3B1	AGA	AGA	AGPAT2	ACTR1B	ALDH3B1
ALDOA	AGPAT2	AGPAT2	ALDH3B1	AGPAT2	APEH
APRT	ALDH3B1	ALDH3B1	CAPN1	ALDH3B1	APRT
CAPN1	ALDOC	AP2A2	CD59	APRT	CD14
CD59	AMPD3	APEH	CTSD	CAPN1	CD59
CSTB	ANPEP	APRT	CTSH	CD59	CFD
CTSB	AP2A2	ATP8B4	DDOST	CKAP4	CTSH
CTSD	APEH	CANT1	DPP7	COMMD3	DNAJC5
CTSH	APRT	CAPN1	EEF2	CSTB	EEF2
CYB5R3	ATP6V0C	CAT	ENPP4	CTSD	FOS
CYBA	ATP8B4	CD14	FOS	CTSH	GSTP1
CXCL8	CANT1	CD59	GSTP1	CYB5R3	HMOX2
DDOST	CAPN1	CEP290	HSPA1B	CYBA	HSPA1A
DPP7	CAT	CKAP4	JUN	DDOST	HSPA1B
EEF2	CD59	COMMD3	JUNB	DNAJC5	JUN
FOS	CEP290	CSTB	MAN2B1	DPP7	JUNB
GAA	CFD	CTSD	METTL7A	EEF2	IMPDH2
GSDMD	CKAP4	CTSH	MIF	FOS	MIF
GSN	COMMD3	CYB5R3	PIGR	GAA	MVP
GSTP1	CST3	CYBA	PTPRN2	GALNS	NME2
HMOX2	CSTB	DBNL	SLC27A2	GSDMD	PDAP1
HSPA1A	CTSD	DDOST	SLPI	GSN	PFKL
HSPA1B	CTSH	DNAJC5	STK11IP	GSTP1	PIGR
IMPDH2	CYB5R3	DPP7	TUBB4B	HMOX2	PTGES2
JUN	CYBA	DYNLL1	TXNDC5	HSPA1A	PTPRN2
JUNB	DDOST	EEF2		HSPA1B	PYCARD
LAMTOR2	DGAT1	FOS		JUN	QSOX1
LGALS3	DNAJC5	GAA		JUNB	SLPI
LRG1	DNASE1L1	GALNS		LAMP1	STK11IP
MAN2B1	DPP7	GSDMD		LRG1	TUBB4B
MIF	EEF2	GSN		MAN2B1
MVP	ENPP4	GSTP1		MIF
NAPRT	FOS	HMOX2		MVP
NBEAL2	FUCA1	HSPA1A		NAPRT
NDUFC2	GAA	HSPA1B		NBEAL2
NME2	GALNS	IMPDH1		NDUFC2
PDAP1	GSDMD	IMPDH2		NIT2
PFKL	GSN	JUN		NME2
PIGR	GSTP1	JUNB		ORMDL3
PTGES2	GUSB	JUP		PDAP1
PTPRN2	HMOX2	LAMP1		PDXK
PYGB	HSPA1A	LAMTOR1		PFKL
QSOX1	HSPA1B	LAMTOR2		PGRMC1
S100A9	IMPDH1	LRG1		PRDX4
S100P	IMPDH2	LTF		PTGES2
SLC27A2	JUN	MAN2B1		PTPN6
SLPI	JUNB	MIF		PTPRN2
TOM1	LAM+B52:B95P1	MVP		PYGB
TUBB4B	LAMTOR1	NAPRT		QSOX1
TXNDC5	LAMTOR2	NBEAL2		RAB4B
VAT1	LGALS3	NDUFC2		S100P
	LRG1	NME2		SLC27A2
	LTF	ORMDL3		SLPI
	MAN2B1	PDAP1		STK11IP
	METTL7A	PDXK		TMC6
	MIF	PFKL		TUBB4B
	MLEC	PGRMC1		TXNDC5
	MVP	PIGR
	NAPRT	PKP1
	NBEAL2	PRDX4
	NDUFC2	PSMC3
	NIT2	PTGES2
	NME2	PTPN6
	ORMDL3	PTPRN2
	PDAP1	PYCARD
	PFKL	PYGB
	PGM1	QSOX1
	PGRMC1	S100A9
	PIGR	S100P
	PKP1	SLC27A2
	PPIE	SLPI
	PRDX4	STK11IP
	PRKCD	SYNGR1
	PSMA2	TMC6
	PSMB1	TOLLIP
	PSMC3	TUBB4B
	PTGES2	TXNDC5
	PTPN6	VAT1
	PTPRN2
	PYCARD
	PYGB
	QSOX1
	RAB24
	RAB4B
	S100P
	SERPINB6
	SLC27A2
	SLPI
	STK11IP
	STXBP2
	SVIP
	SYNGR1
	TCIRG1
	TMC6
	TMEM30A
	TOLLIP
	TOM1
	TUBB4B
	TXNDC5
	VAT1

## Sheet: Table S8
Supplementary Table S8. LOG Fold Change of 470 genes from "Cytokine-mediated signaling pathway" (GO:0019221)
Gene Symbol	Female	Male	Young	Elderly	HighLoad	LowLoad
ACKR1	#N/A	#N/A	#N/A	#N/A	#N/A	#N/A
ACKR3	-1.1393	-0.02651	-0.59381	-0.68578	-0.33577	-1.0896
ACSL1	1.2388	0.92355	1.095	0.79453	1.1877	1.0636
ACTN4	#N/A	#N/A	#N/A	#N/A	-0.73576	#N/A
ADAM17	0.28293	-0.32342	0.27835	-0.66002	0.37864	-0.58915
ADAR	0.56512	1.1144	1.073	0.28486	1.5234	0.16486
ADIPOQ	1.1301	0.93107	1.2634	0.66227	1.6435	0.42894
ADIPOR1	#N/A	#N/A	#N/A	#N/A	#N/A	#N/A
ADIPOR2	#N/A	#N/A	#N/A	#N/A	#N/A	#N/A
AIM2	2.0293	1.2204	2.0541	1.0308	2.6887	0.63488
AKT1	-1.6018	-1.2421	-1.2413	-1.9486	-1.3611	-1.6672
ANGPT1	-0.28315	0.071143	0.25529	-0.91367	0.43763	-0.7165
APOA1	#N/A	#N/A	#N/A	#N/A	#N/A	#N/A
APPL1	#N/A	#N/A	#N/A	#N/A	#N/A	-0.23313
APPL2	-0.61723	-1.0008	-0.81581	-0.77591	-0.62795	#N/A
ARG1	#N/A	#N/A	#N/A	#N/A	#N/A	#N/A
AXL	0.67384	1.0597	0.88398	0.76375	1.03	0.43902
BAD	-2.5799	-1.1966	-1.9963	-2.0277	-1.7918	-2.3569
BBS2	-0.46416	-0.77993	-0.3889	-1.1375	-0.36852	-1.1907
BBS4	-0.4946	-0.54999	-0.54651	-0.25065	-0.080643	-0.84365
BCL2	0.89602	0.64401	0.89895	0.40305	1.0135	0.24711
BGN	#N/A	0.44968	0.53498	0.68245	1.0045	0.084159
BIRC2	#N/A	#N/A	#N/A	0.86527	1.192	0.5288
BIRC3	2.1453	1.3131	1.6851	2.1375	2.3492	1.0458
BST2	0.60981	1.2508	0.99825	0.80649	1.4677	0.035276
BTK	1.2266	0.83889	1.0427	1.0857	1.3115	0.80138
C1QTNF4	#N/A	#N/A	#N/A	#N/A	#N/A	#N/A
CACTIN	-0.41817	-0.51466	-0.44305	-0.59992	-0.10649	-1.2804
CARD14	0.24207	0.31087	0.2506	0.32395	0.46123	-0.37977
CASP1	1.6093	2.1047	1.894	1.7871	2.4971	1.3717
CASP4	#N/A	#N/A	#N/A	#N/A	1.3119	#N/A
CAV1	#N/A	#N/A	#N/A	#N/A	#N/A	#N/A
CBL	1.5568	#N/A	1.6142	#N/A	1.3773	0.9695
CCDC3	#N/A	#N/A	#N/A	#N/A	#N/A	#N/A
CCL1	#N/A	#N/A	#N/A	#N/A	#N/A	#N/A
CCL11	#N/A	#N/A	#N/A	#N/A	#N/A	#N/A
CCL12	#N/A	#N/A	#N/A	#N/A	#N/A	#N/A
CCL17	#N/A	#N/A	#N/A	#N/A	#N/A	#N/A
CCL19	#N/A	#N/A	#N/A	#N/A	#N/A	#N/A
CCL2	1.6651	1.8615	2.0249	1.3435	3.2206	0.7414
CCL20	0.25869	#N/A	#N/A	0.29053	0.73533	-0.28363
CCL21A	#N/A	#N/A	#N/A	#N/A	#N/A	#N/A
CCL21B	#N/A	#N/A	#N/A	#N/A	#N/A	#N/A
CCL21C	#N/A	#N/A	#N/A	#N/A	#N/A	#N/A
CCL22	1.1739	0.76964	1.0115	0.87143	1.3478	0.3366
CCL24	#N/A	#N/A	#N/A	#N/A	#N/A	#N/A
CCL25	#N/A	#N/A	#N/A	#N/A	#N/A	#N/A
CCL26	#N/A	#N/A	#N/A	#N/A	#N/A	#N/A
CCL3	0.9376	0.71747	0.99342	0.32623	1.7432	0.15329
CCL4	2.0856	1.914	2.4102	1.0981	2.8879	1.1556
CCL5	0.72783	1.8123	1.1774	1.496	1.3249	1.0746
CCL6	#N/A	#N/A	#N/A	#N/A	#N/A	#N/A
CCL7	#N/A	#N/A	#N/A	#N/A	#N/A	#N/A
CCL8	1.3849	#N/A	#N/A	#N/A	2.8417	#N/A
CCL9	#N/A	#N/A	#N/A	#N/A	#N/A	#N/A
CCND1	#N/A	0.43091	0.97719	-0.23522	1.1452	-0.10277
CCR1	3.1221	2.3912	3.3179	1.6003	3.5558	2.0804
CCR10	#N/A	#N/A	#N/A	#N/A	#N/A	#N/A
CCR2	#N/A	0.9179	1.02	#N/A	#N/A	#N/A
CCR3	#N/A	0.79671	#N/A	#N/A	#N/A	#N/A
CCR4	0.57944	0.82889	0.77546	0.52087	#N/A	0.33182
CCR5	2.6388	1.91	2.8189	1.3916	3.1805	1.4779
CCR6	0.55489	-0.31188	0.33688	#N/A	0.43678	-0.39732
CD24A	#N/A	#N/A	#N/A	#N/A	#N/A	#N/A
CD300LF	0.64259	1.1353	1.0846	0.37269	1.4182	0.3003
CD36	1.1934	0.19051	0.89475	0.5664	1.1219	0.22363
CD4	0.19988	1.0903	1.0976	-0.30079	1.0032	-0.060785
CD40LG	1.1629	1.4426	1.5473	1.1741	1.9733	0.632
CD74	-0.12094	#N/A	0.11511	#N/A	-0.00035806	#N/A
CD80	1.6947	1.5646	1.9273	1.3968	2.7679	0.7483
CD86	2.1298	2.082	2.4139	1.7887	2.6166	1.6058
CDC37	-0.89606	#N/A	-0.81078	#N/A	-0.64669	-1.5194
CDIP1	0.59508	-0.01495	0.47473	0.024201	0.6068	-0.28694
CEACAM1	2.1371	1.4455	1.9133	1.6647	2.5019	1.2133
CEBPA	-1.7199	-0.18615	-0.74863	-1.6349	#N/A	-1.5903
CHUK	0.71666	-0.047619	0.60976	-0.028929	#N/A	-0.38744
CIB1	-3.9518	-2.4384	-3.1047	-3.6826	-2.9687	-4.164
CIITA	1.1662	0.46031	1.0533	0.51147	1.0912	0.57616
CLDN18	0.38976	0.3112	0.60997	-0.35899	0.85275	-0.11549
CNOT7	#N/A	#N/A	#N/A	#N/A	#N/A	#N/A
CNOT9	#N/A	#N/A	#N/A	#N/A	#N/A	-0.67194
CNTF	0.7281	0.46321	0.70008	0.70963	1.2074	-0.025518
CNTFR	#N/A	#N/A	#N/A	#N/A	#N/A	#N/A
COMMD7	-0.89882	-0.50036	-0.41665	-1.1722	-0.36549	-1.3588
CPNE1	-0.29843	0.28549	0.21196	-0.44359	0.11806	-0.44488
CREBRF	#N/A	#N/A	#N/A	#N/A	#N/A	#N/A
CRLF1	#N/A	-0.0022346	#N/A	-0.69014	#N/A	-0.73102
CRLF2	#N/A	#N/A	#N/A	#N/A	#N/A	#N/A
CSF1	0.98242	0.7089	0.89741	0.79705	1.1869	0.00099356
CSF1R	0.9064	1.6223	1.4582	0.77497	1.5847	0.80156
CSF2RA	1.241	0.91856	0.968	1.0939	1.1387	0.91972
CSF2RB	1.022	0.96644	1.0804	0.70649	0.94283	0.90395
CSF2RB2	#N/A	#N/A	#N/A	#N/A	#N/A	#N/A
CSF3R	0.3836	0.70545	0.36061	0.63939	0.23584	0.70878
CSNK2B	#N/A	#N/A	#N/A	#N/A	#N/A	#N/A
CTR9	#N/A	#N/A	#N/A	#N/A	#N/A	#N/A
CX3CL1	-0.49906	-0.25433	-0.15821	-0.88754	0.2816	-1.3658
CX3CR1	1.7477	1.8733	2.0094	1.4299	2.0911	1.3987
CXCL1	-0.51276	0.2193	-0.1128	-0.56104	-0.16901	-0.40666
CXCL10	5.0765	4.8043	5.5144	4.1714	6.981	3.0868
CXCL11	3.9288	3.7494	4.613	2.6558	6.3352	1.7182
CXCL12	0.74443	1.0106	1.1079	#N/A	1.6387	#N/A
CXCL13	1.8556	1.3347	1.8731	1.486	3.1203	#N/A
CXCL15	#N/A	#N/A	#N/A	#N/A	#N/A	#N/A
CXCL17	-1.1049	#N/A	#N/A	-0.77666	-0.16207	-1.3092
CXCL2	-0.95471	0.197	-0.70277	-0.25048	-0.35814	-0.62689
CXCL3	#N/A	#N/A	#N/A	-0.27915	0.16651	-0.55383
CXCL5	#N/A	#N/A	#N/A	#N/A	#N/A	#N/A
CXCL6	0.41875	0.35648	0.54565	0.22795	1.004	0.0066418
CXCL9	4.1726	3.6582	4.3476	3.5811	5.4605	2.8214
CXCR1	0.92743	1.1909	1.0759	0.82235	1.0323	0.95011
CXCR2	1.3968	1.259	1.3622	1.3081	0.92625	1.5792
CXCR4	0.56788	0.51997	0.38763	0.49319	0.34605	0.32389
CYLD	#N/A	#N/A	#N/A	#N/A	#N/A	#N/A
DCST1	#N/A	#N/A	#N/A	#N/A	#N/A	#N/A
DNAJA3	-0.67507	-0.72431	-0.82052	-0.28932	-0.53481	-1.1411
DOK1	-0.12981	0.054279	-0.066808	0.13808	0.28138	-0.66391
DUOX1	-1.2665	-1.4024	-1.4777	-1.4378	-1.2233	-1.78
DUOX2	2.0832	0.045494	1.4356	0.45481	1.4466	0.76955
EBI3	#N/A	#N/A	#N/A	#N/A	#N/A	#N/A
ECM1	#N/A	0.12925	-0.19423	-0.77802	#N/A	-0.87894
EDN1	#N/A	0.081747	#N/A	0.27703	0.17847	#N/A
EDN2	#N/A	#N/A	#N/A	#N/A	#N/A	#N/A
EGR1	-0.33425	-0.21826	-0.39287	-0.37726	-0.13657	-0.39731
EPO	#N/A	#N/A	#N/A	#N/A	#N/A	#N/A
EREG	0.90941	0.14765	0.57848	0.20703	0.65864	0.19021
EXT1	0.20052	-0.058958	0.026862	0.007051	0.5611	-0.28574
F13A1	1.5032	1.2633	1.4332	1.3183	1.5386	1.2326
F2RL1	-0.71459	-1.3363	-1.2382	-0.50576	-0.87075	-1.3154
F3	#N/A	#N/A	#N/A	#N/A	#N/A	#N/A
FADD	-1.5854	-0.45843	-0.78174	-1.6852	-0.72347	-1.6017
FASLG	1.0962	1.9465	1.8536	0.83813	2.1338	0.54414
FCER1G	2.5725	2.6884	2.8588	2.1285	3.2208	2.3172
FCGR1A	1.022	1.2531	1.0661	1.1348	1.7243	0.32042
FCGR1B	1.2051	1.2003	1.0558	1.3984	1.6632	0.80017
FER	#N/A	#N/A	#N/A	#N/A	0.95209	0.31426
FKBP1A	#N/A	#N/A	#N/A	#N/A	#N/A	#N/A
FLRT2	1.7294	0.6486	1.497	0.82755	1.6302	0.94064
FLT3	#N/A	#N/A	#N/A	#N/A	#N/A	#N/A
FOXC1	-0.82811	-0.024365	-0.48871	-0.47984	0.05982	-0.924
FOXO3	#N/A	#N/A	#N/A	#N/A	#N/A	#N/A
FYN	0.77558	0.97129	0.75661	1.0699	1.1455	0.28087
GAB1	0.63034	0.25133	0.54286	0.34509	0.83654	0.042539
GAS6	-1.8635	-1.1293	-1.4968	-1.6956	-1.0115	-2.3896
GBP1	2.9492	3.1504	3.3627	2.3386	3.8404	2.3911
GBP2	1.6398	1.4872	1.4554	1.8263	1.9665	1.2111
GFI1	0.88649	0.67735	0.97779	0.62605	1.1837	0.18086
GFRA2	#N/A	#N/A	#N/A	#N/A	#N/A	#N/A
GFRA3	#N/A	#N/A	#N/A	#N/A	#N/A	#N/A
GHR	0.49599	0.58102	0.52749	0.4969	0.80322	0.12665
GM13271	#N/A	#N/A	#N/A	#N/A	#N/A	#N/A
GM13272	#N/A	#N/A	#N/A	#N/A	#N/A	#N/A
GM13275	#N/A	#N/A	#N/A	#N/A	#N/A	#N/A
GM13276	#N/A	#N/A	#N/A	#N/A	#N/A	#N/A
GM13277	#N/A	#N/A	#N/A	#N/A	#N/A	#N/A
GM13283	#N/A	#N/A	#N/A	#N/A	#N/A	#N/A
GM20489	#N/A	#N/A	#N/A	#N/A	#N/A	#N/A
GM21970	#N/A	#N/A	#N/A	#N/A	#N/A	#N/A
GM45717	#N/A	#N/A	#N/A	#N/A	#N/A	#N/A
GPR35	-0.06613	0.070901	#N/A	-0.14958	0.28791	-0.40787
GPR75	0.40543	-0.20656	0.23444	-0.22695	0.54994	-0.4431
GPS2	#N/A	#N/A	#N/A	#N/A	#N/A	#N/A
GREM2	#N/A	#N/A	#N/A	#N/A	#N/A	#N/A
H2BC21	#N/A	0.63777	0.90329	#N/A	0.97235	0.081218
HGF	0.58824	0.78999	0.62062	#N/A	1.0603	#N/A
HIF1A	#N/A	#N/A	#N/A	0.22735	#N/A	#N/A
HIPK1	#N/A	#N/A	#N/A	#N/A	#N/A	#N/A
HPX	#N/A	#N/A	#N/A	-0.075398	0.04946	-0.74954
HSP84-2	#N/A	#N/A	#N/A	#N/A	#N/A	#N/A
IEREPO2	#N/A	#N/A	#N/A	#N/A	#N/A	#N/A
IFI30	0.84473	1.4774	1.3022	0.61632	1.3214	0.5518
IFI35	0.25329	0.13668	0.39268	-0.017692	1.0337	-0.76753
IFI6	2.4306	2.3375	2.52	2.089	3.3515	1.269
IFIT1	4.677	3.9905	4.77	3.7016	5.6209	3.126
IFIT2	4.7261	3.7706	4.4253	4.219	5.5926	3.0606
IFIT3	4.2928	3.6724	4.2049	3.8156	5.0626	3.0417
IFITM1	2.2217	3.0437	2.7666	2.2942	3.1676	1.5408
IFITM2	0.93252	1.4845	1.1928	1.0629	1.0859	0.96663
IFITM3	2.0129	1.8434	2.2638	1.2317	2.4903	1.1065
IFITM6	#N/A	#N/A	#N/A	#N/A	#N/A	#N/A
IFITM7	#N/A	#N/A	#N/A	#N/A	#N/A	#N/A
IFNA1	#N/A	#N/A	#N/A	#N/A	#N/A	#N/A
IFNA11	#N/A	#N/A	#N/A	#N/A	#N/A	#N/A
IFNA12	#N/A	#N/A	#N/A	#N/A	#N/A	#N/A
IFNA13	#N/A	#N/A	#N/A	#N/A	#N/A	#N/A
IFNA14	#N/A	#N/A	#N/A	#N/A	#N/A	#N/A
IFNA15	#N/A	#N/A	#N/A	#N/A	#N/A	#N/A
IFNA16	#N/A	#N/A	#N/A	#N/A	#N/A	#N/A
IFNA2	#N/A	#N/A	#N/A	#N/A	#N/A	#N/A
IFNA4	#N/A	#N/A	#N/A	#N/A	#N/A	#N/A
IFNA5	#N/A	#N/A	#N/A	#N/A	#N/A	#N/A
IFNA6	#N/A	#N/A	#N/A	#N/A	#N/A	#N/A
IFNA7	#N/A	#N/A	#N/A	#N/A	#N/A	#N/A
IFNA9	#N/A	#N/A	#N/A	#N/A	#N/A	#N/A
IFNAB	#N/A	#N/A	#N/A	#N/A	#N/A	#N/A
IFNAR1	0.15473	-0.052324	0.13704	-0.12436	#N/A	-0.16751
IFNAR2	-0.59282	0.017066	-0.36585	-0.40143	-0.089748	-0.74052
IFNB1	#N/A	#N/A	#N/A	#N/A	#N/A	#N/A
IFNE	#N/A	#N/A	#N/A	#N/A	#N/A	#N/A
IFNG	#N/A	#N/A	#N/A	#N/A	#N/A	#N/A
IFNGR1	-0.39436	-0.66728	-0.47246	-0.85298	-0.20001	-0.79163
IFNGR2	0.94111	0.050813	0.73146	-0.0036507	0.72048	0.19674
IFNK	#N/A	#N/A	#N/A	#N/A	#N/A	#N/A
IFNLR1	0.18964	-0.61974	-0.15972	-0.10446	0.19535	-0.98267
IFNZ	#N/A	#N/A	#N/A	#N/A	#N/A	#N/A
IIGP1	#N/A	#N/A	#N/A	#N/A	#N/A	#N/A
IKBKB	-0.59821	-0.26402	-0.40132	-0.6639	-0.40146	-0.85116
IKBKE	0.085554	0.079533	0.45258	-0.83902	0.44834	-0.57343
IL10RA	1.9501	1.3175	1.5957	1.7898	2.0934	1.346
IL10RB	-0.93171	-0.13531	-0.78369	-0.12104	-0.339	-0.83471
IL11RA1	#N/A	#N/A	#N/A	#N/A	#N/A	#N/A
IL11RA2	#N/A	#N/A	#N/A	#N/A	#N/A	#N/A
IL12B	#N/A	#N/A	#N/A	#N/A	#N/A	#N/A
IL12RB1	0.99192	0.62314	0.74323	0.88068	1.0989	0.32265
IL12RB2	0.44112	0.56951	0.58588	#N/A	1.1078	-0.22551
IL13RA1	-0.35936	-0.56775	-0.37274	-0.72671	-0.3595	-0.65171
IL13RA2	#N/A	#N/A	#N/A	#N/A	#N/A	#N/A
IL15	0.31484	0.45824	0.17842	0.74266	0.83586	-0.012486
IL15RA	0.64906	0.87289	0.7688	0.87731	1.2219	0.16427
IL16	0.23682	-0.1226	0.21645	-0.14996	0.020131	-0.43088
IL17A	#N/A	#N/A	#N/A	#N/A	#N/A	#N/A
IL17F	#N/A	#N/A	#N/A	#N/A	#N/A	#N/A
IL17RA	0.65684	0.11106	0.32446	0.51323	0.49086	0.37622
IL17RB	0.25932	0.28116	0.094941	0.67299	0.603	-0.29706
IL17RC	-1.2185	-0.76766	-0.97673	-1.0444	-0.55403	-1.6259
IL17RD	0.72883	0.69047	0.69841	0.89849	1.2147	0.26322
IL17RE	-0.23214	-0.051103	-0.1045	-0.32335	0.27489	-0.79888
IL18	-0.34352	-0.51413	-0.61879	0.23771	0.12244	-0.92343
IL18BP	0.97551	0.48093	0.84767	0.65138	1.2427	0.23778
IL18R1	0.59509	0.748	0.5258	0.68047	0.97588	0.15229
IL18RAP	1.7488	1.554	1.6925	1.38	1.9289	1.6856
IL1A	0.39375	#N/A	#N/A	#N/A	#N/A	0.4719
IL1B	1.1228	1.0365	1.2117	0.56191	1.3069	0.67255
IL1F10	#N/A	#N/A	#N/A	#N/A	#N/A	#N/A
IL1R1	#N/A	#N/A	#N/A	0.53458	0.7205	0.17948
IL1R2	-0.45832	0.088945	-0.31323	-0.34356	0.05127	-0.59965
IL1RAP	1.4035	0.17717	1.0431	-0.17073	0.56002	0.89399
IL1RN	1.4359	0.87538	1.5039	0.35398	1.7168	0.50034
IL20RA	-1.6253	-1.2779	-1.7204	-0.91853	-1.1166	-2.0914
IL20RB	0.99011	1.1749	1.082	1.2223	1.4716	0.64898
IL21R	1.2532	0.22483	0.74419	0.95296	1.1379	0.28682
IL22RA1	-0.30828	-0.63347	#N/A	-0.65485	0.15009	-1.3615
IL22RA2	#N/A	#N/A	#N/A	#N/A	#N/A	#N/A
IL23R	#N/A	#N/A	#N/A	#N/A	#N/A	#N/A
IL27RA	-0.54891	-0.20836	-0.076161	-1.1214	-0.037815	-1.0765
IL2RA	1.2558	1.2057	1.5829	0.65494	2.0137	#N/A
IL2RB	0.18518	1.2779	0.87398	0.46886	0.91003	0.13383
IL2RG	1.4939	1.5896	1.6177	1.2299	1.729	1.1361
IL3	#N/A	#N/A	#N/A	#N/A	#N/A	#N/A
IL31RA	#N/A	#N/A	#N/A	#N/A	#N/A	#N/A
IL33	0.37386	0.12538	0.55905	-0.27211	0.9073	-0.71645
IL34	#N/A	#N/A	#N/A	#N/A	#N/A	#N/A
IL36A	#N/A	#N/A	#N/A	#N/A	#N/A	#N/A
IL36B	#N/A	#N/A	#N/A	#N/A	#N/A	#N/A
IL36G	#N/A	#N/A	#N/A	#N/A	#N/A	#N/A
IL36RN	#N/A	#N/A	#N/A	#N/A	#N/A	#N/A
IL3RA	-0.074254	-0.074116	#N/A	-0.36321	0.17128	-0.40719
IL5	#N/A	#N/A	#N/A	#N/A	#N/A	#N/A
IL5RA	0.19516	-0.052154	0.26535	-0.2464	0.21035	-0.34071
IL6	-0.39038	0.10185	-0.16209	-0.045002	0.73719	-0.88706
IL6RA	#N/A	#N/A	#N/A	#N/A	#N/A	#N/A
IL6ST	0.8024	-0.12821	0.64169	-0.39978	0.73021	-0.083438
IL7	0.0038265	-0.94069	-0.26177	-0.62464	0.16653	-1.4076
IL7R	2.1773	1.4293	2.0244	1.4307	2.2352	1.2279
ILK	-0.10286	0.14043	0.056334	0.14242	0.26857	#N/A
INPP5D	1.3444	0.72911	1.0249	1.3521	1.3117	0.62665
IRAK1	-1.2726	-0.32268	-1.076	-0.37598	-0.77951	-1.4162
IRAK2	0.57721	1.1083	0.8339	0.61821	1.1249	0.48718
IRAK3	1.2942	0.5184	1.1555	0.43388	1.1255	0.58931
IRAK4	0.18146	-0.12497	0.084999	0.032788	#N/A	-0.50421
IRF1	0.39253	#N/A	0.66715	0.057939	0.80225	0.32323
IRF3	-0.66665	-0.79895	-0.84123	-0.58786	-0.45457	-1.1999
IRF4	1.5697	1.1745	1.555	1.352	1.6751	0.94125
IRF5	-0.2727	-0.032902	-0.26056	0.21638	0.44488	-0.89577
IRF7	0.84831	1.3905	1.4489	0.32499	1.8278	0.2995
IRF8	1.8419	1.7212	2.1165	1.2978	2.2965	1.175
IRGM1	#N/A	#N/A	#N/A	#N/A	#N/A	#N/A
IRGM2	#N/A	#N/A	#N/A	#N/A	#N/A	#N/A
ISG15	1.9431	1.5281	2.0074	1.2402	2.8652	0.41534
ISG20	0.65274	0.64755	0.87702	0.17809	1.2873	-0.32956
ITGAM	1.1304	0.37881	0.77643	0.62776	0.82697	0.61466
ITGAX	1.2927	0.98186	1.259	0.65343	0.96186	1.1715
JAGN1	-1.5438	-0.24489	-1.0645	-0.48167	-0.45303	-1.4938
JAK1	#N/A	#N/A	#N/A	#N/A	#N/A	#N/A
JAK2	#N/A	#N/A	#N/A	#N/A	2.0966	0.56434
JAK3	1.0189	0.65585	0.83686	0.80054	0.73521	0.75176
KIT	0.98421	0.11688	0.4192	1.0005	0.72428	0.10654
KLF6	-0.34764	#N/A	-0.57151	#N/A	-0.25935	-0.69041
KRAS	#N/A	#N/A	#N/A	#N/A	#N/A	#N/A
KRT18	-1.5336	-1.0161	-1.3506	-1.3253	-1.3057	-1.7255
KRT8	-2.3019	#N/A	-1.8778	-1.8694	-1.5747	-2.4737
LAPTM5	0.73296	0.47161	0.513	0.80198	0.30805	0.69874
LCP1	1.2996	0.65285	1.0874	0.94362	1.0668	0.99723
LEP	#N/A	#N/A	#N/A	#N/A	#N/A	#N/A
LEPR	0.61936	0.58738	0.61852	0.59409	1.2604	-0.24406
LIFR	0.38283	-0.32409	0.27851	-0.17025	#N/A	-0.75759
LIMS1	#N/A	#N/A	#N/A	#N/A	#N/A	#N/A
LMNB1	2.1989	0.56153	1.5775	1.1941	2.0205	1.1971
LRRK2	1.3776	0.31146	0.96065	0.78839	0.88745	0.85571
LSM14A	#N/A	#N/A	#N/A	#N/A	#N/A	#N/A
MAP2K6	1.0016	1.2128	1.093	1.043	1.3752	0.81336
MAPK3	0.064085	0.19151	0.49479	-0.81738	0.14867	-0.2955
MAVS	#N/A	#N/A	#N/A	#N/A	#N/A	#N/A
MED1	#N/A	#N/A	#N/A	#N/A	#N/A	#N/A
METTL3	0.28629	-0.40439	-0.12676	0.084582	0.067711	-0.30718
MIR301	#N/A	#N/A	#N/A	#N/A	#N/A	#N/A
MKKS	-0.58588	-1.007	-1.0993	0.17707	-0.38672	-1.2993
MMP12	1.1763	0.46113	1.3065	0.37169	1.7259	0.1448
MPL	#N/A	#N/A	#N/A	#N/A	#N/A	#N/A
MSN	1.0388	0.68169	1.2176	0.1888	1.0633	0.60456
MT3	#N/A	#N/A	#N/A	#N/A	#N/A	-2.4092
MTAP	1.8056	0.98322	1.6089	1.1224	1.725	1.0488
MUL1	-1.554	-0.74282	-1.1408	-1.1383	-0.69396	-1.9275
MX1	2.6171	1.8911	2.6606	1.4365	3.0381	1.3296
MX2	3.1925	2.2045	3.1118	1.9178	3.3879	2.2401
MYD88	0.73069	0.080433	0.61011	-0.14148	0.233	0.19165
NANOG	0.79797	1.0349	0.69342	1.2609	1.2694	0.71754
NFKBIA	-1.3776	-0.46518	-1.0659	-1.0702	-0.8825	-1.1621
NLRC5	1.3692	0.67011	1.2482	0.61828	1.2546	0.56976
NMI	1.9614	0.69821	1.6334	0.97682	2.2372	0.59735
NOL3	-1.2016	-0.64282	-0.85944	-1.2912	-0.59021	-1.4269
NR1H4	#N/A	#N/A	#N/A	#N/A	#N/A	#N/A
NR4A3	1.0511	0.73516	1.2979	-0.23376	1.3148	0.062614
NUMBL	0.13607	0.13723	0.1804	-0.00064998	0.41359	-0.47721
NUP85	0.020676	-0.1845	0.093558	-0.4386	0.60458	-0.82655
OAS1	2.6614	2.3199	2.8958	1.9211	3.4608	1.5324
OAS2	3.6419	3.4175	3.9466	2.8488	4.3642	2.5748
OAS3	4.1158	3.265	4.0367	3.2062	4.5531	2.815
OASL	3.7199	3.381	3.8774	3.1157	4.7303	2.2651
OPRD1	1.0049	0.55062	0.89027	0.51257	0.94852	0.25943
OPRM1	3.0985	2.8863	3.35	2.4038	3.2797	2.59
OSM	-0.84015	-0.65928	-0.59451	-1.2965	-0.58193	-1.0044
OSMR	0.59337	0.12684	0.52414	0.039274	0.7192	-0.22989
OTOP1	#N/A	#N/A	#N/A	#N/A	#N/A	#N/A
OTUD4	#N/A	#N/A	#N/A	#N/A	#N/A	#N/A
OTULIN	0.21581	0.14275	0.29703	0.030833	0.69641	-0.33793
OXSR1	1.2044	#N/A	#N/A	0.77526	1.078	0.68459
PADI2	0.5372	0.8265	0.82219	0.076556	0.38446	0.55753
PAFAH1B1	#N/A	#N/A	#N/A	#N/A	#N/A	#N/A
PALM3	#N/A	#N/A	#N/A	#N/A	#N/A	#N/A
PARP14	2.2464	1.4592	1.9846	1.8087	2.554	1.2463
PARP9	3.38	1.8488	2.9889	2.1169	3.4076	1.699
PDGFB	#N/A	#N/A	#N/A	#N/A	#N/A	#N/A
PELI3	#N/A	#N/A	0.024731	#N/A	0.11335	-0.71227
PF4	#N/A	#N/A	#N/A	#N/A	#N/A	#N/A
PIAS3	-0.28438	-0.59967	-0.25167	#N/A	-0.10717	#N/A
PIAS4	-0.23519	-0.36302	-0.36152	-0.11919	0.0027274	-1.0393
PIRB	#N/A	#N/A	#N/A	#N/A	#N/A	#N/A
PLCB1	0.41777	-0.079447	0.70442	-0.85533	0.78469	-0.62416
PLVAP	0.95994	1.1178	#N/A	1.2332	1.8748	0.44945
PML	1.2376	1.3344	1.6554	0.62307	1.9929	0.35611
POU2F1	#N/A	#N/A	#N/A	#N/A	1.5542	1.1715
PPARG	#N/A	#N/A	#N/A	1.3005	#N/A	#N/A
PPBP	#N/A	#N/A	#N/A	#N/A	#N/A	#N/A
PRKN	0.05997	0.2161	0.038535	0.33854	0.33869	-0.15182
PRLR	#N/A	#N/A	#N/A	1.2146	1.8965	#N/A
PRMT2	-1.7572	-0.76067	-1.1174	-1.6002	-1.0181	-1.9417
PSMB9	0.35156	0.52838	0.5725	0.33231	1.066	-0.2365
PTK2B	-0.062388	-0.10256	-0.027763	-0.20667	0.26776	-0.47255
PTPN2	#N/A	#N/A	0.2102	#N/A	#N/A	#N/A
PTPN6	-1.1821	-0.76193	-1.0142	-0.74975	-0.91044	-1.2435
PTPRC	2.2439	1.1945	1.8636	1.3838	1.7714	1.7176
PTPRF	-2.3609	-2.2874	-2.4294	-2.3891	-2.3988	-2.9652
PTPRN	#N/A	#N/A	#N/A	#N/A	#N/A	#N/A
PYCARD	-1.3864	-1.0871	-0.8381	-2.0952	-0.95653	-1.6974
RABGEF1	-0.65427	-0.41881	-0.36152	-1.1412	-0.4131	-0.92294
RBM15	-0.3705	-0.50309	-0.36603	-0.48441	0.08927	-0.81298
RELA	-0.60562	-0.084167	-0.11084	-0.98637	-0.16101	-1.1672
RFFL	#N/A	#N/A	#N/A	#N/A	#N/A	0.24011
RIPK1	#N/A	#N/A	0.34337	#N/A	#N/A	#N/A
RIPK2	0.14386	0.097855	0.25644	-0.34118	0.39855	-0.52453
RNASEL	1.4802	0.84194	1.2704	0.97504	1.7312	0.66328
RNF113A2	#N/A	#N/A	#N/A	#N/A	#N/A	#N/A
ROBO1	-0.50854	-0.2275	-0.15823	-1.0309	0.049249	-0.6867
RPS6KA4	-0.77314	-0.42226	-0.76148	-0.18167	-0.42265	-1.2487
RPS6KA5	0.97597	0.67272	0.88554	#N/A	0.85878	0.53694
RSAD2	4.0816	3.0018	3.8368	3.022	4.5444	2.6313
SAMHD1	#N/A	#N/A	#N/A	#N/A	#N/A	#N/A
SH2B2	0.0090867	-0.028526	0.32005	-0.73028	0.396	-0.48191
SH2B3	1.2724	1.1158	1.6145	0.42497	1.6827	0.60428
SHARPIN	-1.3533	-0.88637	-0.87143	-1.6477	-1.0885	-1.5145
SIGIRR	-1.7872	-1.2135	-1.4794	-1.8098	-1.2701	-1.917
SIRT1	0.059563	-0.55011	0.10841	-0.75345	0.13515	-0.79837
SLC1A1	0.10832	-0.41142	-0.36865	0.14123	0.23497	-0.59779
SLC27A1	-0.777	-0.47146	-0.69875	-0.97054	-0.72309	-0.94108
SLIT2	-0.31525	-0.89211	-0.52237	-0.88018	-0.4133	-1.1171
SLIT3	0.73406	0.96648	0.87461	0.6931	#N/A	0.10463
SMAD4	#N/A	#N/A	#N/A	#N/A	#N/A	#N/A
SOCS1	#N/A	0.52133	#N/A	#N/A	1.0638	#N/A
SOCS2	0.26948	0.46972	0.56932	0.17705	1.0256	-0.52003
SOCS5	-0.2901	-0.80831	-0.66147	-0.02235	-0.0075683	-1.0706
SOD2	#N/A	0.60332	#N/A	#N/A	0.64734	1.0126
SPATA2	-0.39197	0.024599	-0.11307	-0.41079	0.286	-0.71467
SPHK1	-0.43901	-0.23174	-0.27815	-0.53086	0.079768	-0.84299
SPI1	0.77517	0.88786	0.96851	0.33979	0.90189	0.67733
SRC	-1.1654	0.11837	-0.45735	-0.67003	-0.26547	-1.1574
ST18	0.90149	0.97531	0.94933	0.90055	1.3051	0.58735
STAP1	0.59824	0.93818	0.71601	0.99162	1.2411	0.22849
STAT1	2.0621	#N/A	#N/A	#N/A	2.5345	1.36
STAT2	2.1912	1.616	2.1711	1.2723	2.4126	1.3689
STAT3	#N/A	#N/A	#N/A	#N/A	#N/A	#N/A
STAT4	1.1611	1.3667	1.434	0.94014	1.6747	0.53269
STAT5A	0.74726	-0.06231	0.41074	0.34971	0.76946	0.085711
STAT5B	0.13107	-0.44737	-0.047243	-0.47508	-0.069465	-0.25525
STAT6	-0.080789	-0.46424	-0.22103	-0.58929	-0.086752	-0.57835
STK39	#N/A	#N/A	#N/A	#N/A	#N/A	#N/A
SYK	0.8825	0.046951	0.28475	1.0927	0.40703	0.068923
TANK	#N/A	#N/A	#N/A	0.60587	1.2629	0.46595
TBK1	0.21153	0.33535	#N/A	-0.18861	0.95703	-0.1723
TEC	1.1694	-0.18092	0.55596	0.59158	1.0022	-0.10904
TFF2	#N/A	#N/A	#N/A	#N/A	#N/A	#N/A
THPO	#N/A	#N/A	#N/A	#N/A	#N/A	#N/A
TICAM2	#N/A	#N/A	#N/A	#N/A	1.6124	#N/A
TIRAP	-0.49692	-0.20584	-0.39638	-0.32099	-0.13467	-0.93084
TJP2	-0.62155	-0.64098	-0.46388	-1.0174	-0.25706	-1.4364
TNF	0.31514	0.43131	0.4449	0.245	0.84592	-0.145
TNFRSF11A	-0.05053	-0.047201	-0.24422	0.26912	0.3632	-0.43266
TNFRSF1A	0.05198	-0.29728	-0.067949	-0.43071	0.049655	-0.36954
TNFRSF23	#N/A	#N/A	#N/A	#N/A	#N/A	#N/A
TNFRSF9	1.263	0.77376	1.3536	0.37324	1.3396	0.43349
TNFSF11	#N/A	#N/A	#N/A	#N/A	#N/A	#N/A
TNFSF13B	3.2636	2.7301	3.4785	2.0275	3.662	2.3306
TNFSF14	2.3589	1.6661	2.2007	1.5038	2.2559	1.6425
TNFSF15	0.29724	1.3534	0.61995	1.0476	1.2239	0.27243
TNFSF18	#N/A	#N/A	#N/A	#N/A	#N/A	#N/A
TNFSF8	0.93614	0.67855	0.99905	0.46896	1.0958	0.32407
TNIP2	-0.57731	-0.80389	-0.5941	-0.78328	-0.17588	-1.4035
TOLLIP	-1.3406	-0.13057	-0.53731	-1.3438	-0.74531	-1.5176
TRAF1	0.94546	1.0685	1.1649	0.63907	1.3588	0.47504
TRAF2	-0.65497	0.2231	-0.1146	-0.64194	0.31239	-0.91407
TRAF3	-0.99944	-0.66069	-0.7505	-1.1141	-0.79883	-1.3301
TRAF3IP2	#N/A	#N/A	-0.30245	-0.26242	#N/A	-0.95644
TRAF4	-1.7714	-1.6809	-1.5942	-2.23	-1.5625	-2.2814
TRAF5	0.75095	-0.64516	-0.085512	0.656	0.28655	-0.33167
TRAF6	#N/A	#N/A	#N/A	#N/A	#N/A	#N/A
TRAIP	#N/A	#N/A	#N/A	#N/A	#N/A	#N/A
TRBV13-2	#N/A	#N/A	#N/A	#N/A	#N/A	#N/A
TREM2	#N/A	#N/A	#N/A	#N/A	#N/A	#N/A
TREX1	-1.0529	-0.62035	-0.50804	-1.6733	-0.29263	-1.995
TRIM21	1.6154	1.6711	1.9243	1.1831	2.4541	0.88197
TRIM22	2.8252	2.2507	2.9134	#N/A	3.124	1.9885
TRIM25	1.1823	0.28118	#N/A	0.17354	1.2304	#N/A
TRIM31	0.89332	-0.54985	0.57386	0.0026891	1.0883	-0.4559
TRIM32	0.27713	-0.43083	0.37806	-0.81142	0.59556	-0.76572
TRIM34	1.5725	1.2181	1.6665	0.84498	1.868	0.95985
TRIM38	2.2485	#N/A	#N/A	#N/A	2.5272	1.6938
TRIM44	#N/A	#N/A	#N/A	#N/A	#N/A	#N/A
TRIM5	2.8506	2.0875	2.6709	2.4149	3.3542	1.6831
TRIM6	1.2094	0.91866	1.1897	0.68391	1.4695	0.56889
TRP53	#N/A	#N/A	#N/A	#N/A	#N/A	#N/A
TSLP	#N/A	#N/A	#N/A	#N/A	#N/A	#N/A
TTLL12	-0.78223	0.12491	-0.26773	-0.60433	-0.41938	-0.8037
TUT4	0.83391	#N/A	0.58554	#N/A	0.44308	#N/A
TXK	0.85157	0.70632	0.78611	0.86274	#N/A	0.45195
TXNDC17	-2.0942	-1.2772	-1.727	-1.7454	-1.3954	-2.444
UBE2K	#N/A	#N/A	#N/A	#N/A	#N/A	#N/A
UGCG	#N/A	#N/A	#N/A	#N/A	#N/A	-1.0281
UMOD	#N/A	#N/A	#N/A	#N/A	#N/A	#N/A
VRK2	#N/A	#N/A	#N/A	#N/A	#N/A	#N/A
WNK1	#N/A	#N/A	#N/A	#N/A	#N/A	#N/A
WNT5A	0.51975	-0.28536	0.23192	0.13627	0.58876	-0.13628
XAF1	3.8482	2.8852	3.6424	2.9206	3.9181	2.7839
XCL1	#N/A	#N/A	#N/A	#N/A	#N/A	#N/A
YAP1	#N/A	#N/A	#N/A	#N/A	#N/A	#N/A
YTHDF2	#N/A	#N/A	#N/A	#N/A	#N/A	#N/A
YTHDF3	#N/A	#N/A	#N/A	#N/A	#N/A	#N/A
ZBP1	1.9538	1.5552	1.9517	1.374	2.4381	0.6811
ZC3H15	0.06519	-0.32559	0.022506	-0.53456	0.37312	-0.64847
ZEB1	2.5206	1.3242	2.0317	2.0913	2.2539	1.805
ZNF675	0.99018	0.65299	0.97619	0.36697	1.0441	0.22503

## Sheet: Table S9
Supplementary Table S9. LOG Fold Change of 150 genes from "Neutrophil-mediated immunity" (GO:0002446)
Gene Symbol	Female	Male	Young	Elderly	HighLoad	LowLoad
ABCA13	-0.77827	-1.2075	-1.1888	-0.74791	-0.96007	-1.26
ABR	#N/A	#N/A	#N/A	#N/A	-0.25123	#N/A
ACAA1	-1.1061	-0.59548	-1.1191	-0.48153	-0.70696	-0.75653
ACE	-0.80899	0.26325	-0.2541	-0.55554	-0.01076	-0.91055
ACTR1B	-2.8021	-1.4327	-2.3595	-1.7414	-1.8999	-2.7563
AGA	-1.1551	-1.0159	-1.007	-1.2255	-0.70263	-1.4278
AGPAT2	-2.042	-1.5048	-1.8921	-1.4346	-1.3577	-2.4587
ALDH3B1	-1.721	-1.4681	-1.5129	-1.9317	-1.6008	-2.0496
ALDOA	#N/A	#N/A	#N/A	#N/A	-1.0155	#N/A
ALDOC	-0.36846	-0.17322	0.12964	-1.1849	0.091588	-1.0821
AMPD3	-0.39058	-0.78484	-0.60026	-0.54381	-0.45151	-1.0641
ANPEP	-0.69297	-0.94083	-0.8177	-1.1556	-0.86647	-1.283
ANXA3	#N/A	0.22625	#N/A	-0.54895	#N/A	-0.53362
AP2A2	-1.0781	-0.11691	-0.69638	-0.60283	-0.52104	-1.1426
APEH	-1.3027	-0.83292	-0.86313	-1.5761	-0.97004	-1.5953
APRT	-2.2567	-0.90545	-1.6285	-1.5917	-1.2708	-2.3273
ARG1	#N/A	#N/A	#N/A	#N/A	#N/A	#N/A
ATP6V0C	-0.7089	-0.70735	-0.75049	-0.81738	-0.68313	-1.3173
ATP8B4	-1.008	-0.26824	-0.64311	-0.80629	-0.34085	-1.0062
BCR	-1.1421	-1.4092	-1.1798	-1.4103	-1.327	-1.6471
CANT1	-1.0976	-0.22871	-0.67555	-0.87152	-0.50083	-1.1006
CAPN1	-1.2321	-1.2887	-1.0505	#N/A	-1.3143	-1.5522
CAT	-1.1043	-1.002	-0.99362	-1.111	-0.93794	-1.6165
CD14	-1.2228	-0.16765	-0.40071	-1.7813	-0.45582	-0.78486
CD177	0.43844	0.61077	0.4135	0.66342	0.85785	0.33408
CD300LB	#N/A	1.0386	#N/A	0.6117	#N/A	0.46073
CD59	-2.3375	-2.3151	-2.4247	-2.4297	-2.0326	-2.7763
CEP290	-1.3942	-0.68902	-0.98795	-1.29	-0.56881	-1.7625
CFD	#N/A	-0.52358	#N/A	-2.3855	#N/A	-1.732
CKAP4	-1.5999	-0.86655	-1.4007	-0.94557	-0.90839	-1.8581
COMMD3	-1.2489	-0.96111	-1.06	-1.1792	-0.75926	-1.5511
CST3	-0.85121	-0.8103	-0.7928	-0.94002	-0.59724	-1.3664
CSTB	-1.8177	-1.198	-1.5729	-1.4997	-1.3422	-2.129
CTSB	#N/A	#N/A	#N/A	#N/A	-1.0843	#N/A
CTSD	-1.7615	-1.3744	-1.7317	-1.5067	-1.9568	-1.7743
CTSG	#N/A	#N/A	#N/A	#N/A	#N/A	#N/A
CTSH	-2.4283	-1.9216	-2.3139	-1.9927	-1.8868	-2.4521
CXCL1	-0.51276	0.2193	-0.1128	-0.56104	-0.16901	-0.40666
CXCL5	#N/A	#N/A	#N/A	#N/A	#N/A	#N/A
CXCL8	-1.2292	-1.0444	-1.407	-1.1071	-1.8287	-0.57288
CYB5R3	-1.771	#N/A	-1.4727	#N/A	-1.2733	-1.4957
CYBA	-1.8175	-0.62881	-1.4763	-0.9777	-1.1867	-1.7608
DBNL	-1.0836	-0.2751	-0.85612	-0.66189	-0.80253	-0.92545
DDOST	-1.7292	-1.4119	-1.6125	-1.3308	-1.4612	-2.0923
DGAT1	-0.88104	-0.68851	-0.84825	-0.66704	-0.56964	-1.1878
DNAJC5	-1.3527	-1.028	-1.0721	-1.6155	-0.90852	-1.5247
DNASE1	0.7229	-0.37905	0.040731	0.42629	0.38777	-0.037888
DNASE1L1	-0.60888	-0.39948	-0.6434	-0.2592	-0.026868	-1.0595
DNASE1L3	0.022342	0.0045811	0.22531	-0.3574	0.48088	-0.71018
DPP7	-1.5791	-1.7625	-1.7516	-1.431	-1.3813	-2.1872
DYNLL1	-1.237	#N/A	#N/A	#N/A	-0.83956	#N/A
EEF2	-2.89	-1.9466	-2.518	-2.4664	-2.5777	-2.9413
ELANE	#N/A	#N/A	#N/A	#N/A	#N/A	#N/A
ENPP4	-0.070476	-1.6517	-0.88236	-0.65461	-0.56835	-1.2764
F2	#N/A	#N/A	#N/A	#N/A	#N/A	#N/A
F2RL1	-0.71459	-1.3363	-1.2382	-0.50576	-0.87075	-1.3154
FOS	-2.3214	-1.716	-2.1621	-2.1244	-2.0557	-2.1252
FUCA1	-0.91052	-0.47534	-0.84305	-0.47929	-0.65922	-1.091
GAA	-1.8319	-0.66987	-1.3699	-1.3386	-1.1443	-1.7069
GALNS	-1.3288	-0.52895	-1.0194	-0.84514	-0.79727	-1.5551
GSDMD	-1.7859	-1.1855	-1.5116	-1.4648	-1.3368	-1.9803
GSN	-1.9297	-0.81974	-1.4493	#N/A	-1.5145	-1.8101
GSTP1	-2.3427	-1.3957	-2.03	-1.8341	-2.0605	-2.3836
GUSB	-0.71647	-0.7967	-0.78348	-0.72729	-0.60396	-1.1321
HMOX2	-1.742	-0.91637	-1.2173	-1.8078	-1.2478	-1.8913
HSPA1A	-2.3966	-0.38759	-1.2504	-2.4723	-1.3777	-2.2113
HSPA1B	-2.6152	-1.9217	-2.4172	-2.3346	-2.1156	-3.0668
IMPDH1	-1.5102	-0.26508	-0.94989	-1.1119	-0.72456	-1.3955
IMPDH2	-1.2674	-0.80039	-0.89996	-1.5512	-1.1686	-1.2876
IRAK4	0.18146	-0.12497	0.084999	0.032788	#N/A	-0.50421
ITGAM	1.1304	0.37881	0.77643	0.62776	0.82697	0.61466
ITGB2	-0.97565	-0.33196	-0.89738	-0.25374	-0.66384	-0.88026
JAGN1	-1.5438	-0.24489	-1.0645	-0.48167	-0.45303	-1.4938
JUN	-2.6784	-1.6479	-2.4515	-2.0302	-1.9922	-2.8853
JUNB	-2.0365	-1.4656	-1.7193	-1.9709	-1.759	-2.007
JUP	-1.1054	-0.54914	-0.89125	#N/A	-0.86227	#N/A
KMT2E	#N/A	#N/A	#N/A	#N/A	#N/A	#N/A
LAMP1	-1.2063	-0.78505	-1.2115	-0.88293	-0.82675	-1.4826
LAMTOR1	-1.162	-0.21152	-0.6883	-0.7842	-0.74937	-1.1758
LAMTOR2	-1.7185	-1.4527	#N/A	#N/A	-1.0231	-2.2639
LGALS3	#N/A	#N/A	#N/A	#N/A	-1.947	-2.2963
LRG1	-2.1028	-1.0753	-1.8234	-1.3298	-1.6867	-1.7049
LTF	-1.1803	-0.37666	-0.95936	-0.5235	-0.6501	-1.2811
LYPD10	#N/A	#N/A	#N/A	#N/A	#N/A	#N/A
LYPD11	#N/A	#N/A	#N/A	#N/A	#N/A	#N/A
LYST	0.72315	0.29293	0.49881	0.42106	0.60131	0.60672
MAN2B1	-1.8419	-1.3225	-1.8152	-1.2526	-1.4705	-1.935
METTL7A	-0.61287	-1.2779	-0.9184	-1.0362	-0.73549	-1.2781
MIF	-3.0392	-1.6374	-2.4215	-2.2341	-2.0512	-2.8662
MLEC	-0.8438	-0.92462	-0.83394	-0.91997	-0.67176	-1.4116
MVP	-2.1207	-0.84102	-1.3839	-1.9792	-1.6048	-1.8189
MYD88	0.73069	0.080433	0.61011	-0.14148	0.233	0.19165
MYO1F	0.15636	0.55681	0.25514	0.40058	0.35629	0.34113
NAPRT	-1.9304	-0.89405	-1.5639	-1.1954	-1.0757	-1.9207
NBEAL2	-1.478	-0.73477	-1.0141	-1.6451	-1.2612	-1.2872
NCF1	1.3882	0.64537	1.3483	0.42442	1.4452	0.76319
NDUFC2	-2.0041	-0.93583	-1.5322	-1.3797	-1.1709	-2.2556
NIT2	-0.61907	-1.1267	-1.1277	-0.31159	-0.62088	-1.2731
NME2	-2.1547	-0.82994	-1.4507	-1.7062	-1.3113	-2.1267
ORMDL3	-1.631	-0.12256	-1.162	-0.21644	-0.43906	-1.709
PDAP1	-1.7108	-1.0032	-1.0504	-2.0858	-1.2734	-1.793
PDXK	-1.1047	-0.69768	-1.1156	-0.47033	-0.88222	-1.3815
PFKL	-1.8305	-1.0011	-1.3414	-1.7771	-1.3191	-1.9355
PGM1	-0.78791	-0.57184	-0.91976	0.10994	-0.2698	-1.3818
PGRMC1	-1.2564	-1.1689	-1.2795	-0.88302	-0.73145	-1.765
PIGR	-1.4588	-1.4327	#N/A	-1.5298	-1.3055	-1.8235
PIKFYVE	0.83236	0.69621	0.73353	1.0496	1.0043	0.38165
PKP1	-1.4921	-0.10675	-0.80529	-1.1073	-0.6806	-1.4041
POMC	#N/A	#N/A	#N/A	#N/A	#N/A	#N/A
PPIE	-0.15421	-0.58283	-0.27336	-0.45893	-0.19834	-1.0158
PRAM1	0.88252	0.95267	0.76312	1.1264	1.3123	0.51352
PRDX4	#N/A	#N/A	-1.5067	-1.4026	-0.99089	-2.1154
PRKCD	-0.74913	-0.42875	-0.2836	-1.532	-0.091208	-1.441
PSMA2	-0.711	0.13111	-0.31465	-0.040654	0.1858	-1.0813
PSMB1	-0.80776	-0.74974	-0.5863	-0.99446	-0.40889	-1.1953
PSMC3	-1.2654	-0.63549	-0.87076	-1.0437	-0.53326	-1.6712
PTAFR	-0.013879	0.46751	0.23968	-0.048415	0.3039	0.11767
PTGES2	-1.8666	-0.84092	-1.3572	-1.5839	-1.1632	-2.0656
PTPN6	-1.1821	-0.76193	-1.0142	-0.74975	-0.91044	-1.2435
PTPRN2	-2.5312	-2.3419	-2.3603	-2.6543	-2.1403	-3.1261
PYCARD	-1.3864	-1.0871	-0.8381	-2.0952	-0.95653	-1.6974
PYGB	-1.0706	-0.99374	-1.0577	-1.3144	-1.1124	-1.3444
QSOX1	-1.1699	-1.1529	-1.0795	-1.7421	-1.1758	-1.3409
RAB24	-0.7192	-0.51334	-0.53221	-0.94335	-0.37455	-1.1146
RAB4B	-0.93763	-0.88632	-1.0726	-0.42879	-0.40412	-1.4093
S100A9	-1.3274	-0.55851	-1.0245	-1.1472	-1.4521	-0.66437
S100P	-2.1842	-0.19054	-1.3531	-1.0155	-1.0296	-1.8825
SCNN1B	-1.0629	-0.64869	-1.0923	-0.62093	-0.86219	-1.3206
SERPINB6	-0.74603	-0.19078	-0.25421	-0.79639	-0.07104	-1.1218
SLC27A2	-1.8801	-1.7576	-2.0136	-1.6056	-1.3691	-2.4681
SLPI	-2.0791	-1.0973	-1.8264	-1.4056	-1.5388	-1.9575
STK11IP	-1.1985	-1.2731	-1.0216	-1.599	-0.88141	-1.9147
STX11	-0.33759	-0.5243	-0.020445	-1.4044	0.21252	-0.95942
STXBP2	-0.7872	-0.70456	-0.6059	-1.1205	-0.59632	-1.0756
SVIP	-0.37923	-0.72937	-0.36773	-0.92031	-0.45503	-1.1074
SYK	0.8825	0.046951	0.28475	1.0927	0.40703	0.068923
SYNGR1	-1.3921	-0.63337	-0.87505	-1.3677	-0.60771	-1.5594
TCIRG1	-0.97877	-0.88492	-0.99461	-1.164	-0.8267	-1.4504
TMC6	-1.0248	-0.82548	-1.08	-0.82445	-0.84898	-1.311
TMEM30A	-0.81368	-0.90718	-0.9876	-0.63711	-0.6235	-1.1522
TOLLIP	-1.3406	-0.13057	-0.53731	-1.3438	-0.74531	-1.5176
TOM1	-0.91884	-0.70363	-0.72106	-1.4965	-1.0797	-1.0735
TREM1	0.73745	0.87615	0.53608	1.2861	0.59677	1.1238
TREM3	#N/A	#N/A	#N/A	#N/A	#N/A	#N/A
TUBB4B	-2.3944	-2.2088	-2.1945	-2.6442	-2.2875	-2.8091
TUSC2	-1.035	-1.0154	-0.82465	-1.2816	-0.89961	-1.4663
TXNDC5	-1.9029	-1.2516	-1.7123	-1.0834	-1.5116	-2.0682
VAMP7	#N/A	-0.20641	0.60461	#N/A	0.36598	-0.21844
VAT1	-1.4678	-0.5468	-0.92317	-1.4389	-1.0608	-1.5974
WDR1	#N/A	#N/A	#N/A	#N/A	#N/A	#N/A

[truncated: 7 more sheets: Table S10, Table S11, Table S12, Table S13, Table S14, Table S15, Table S16]
